# Supplementary material for: Development of Quantitative Real-Time PCR Tests for the Identification of Biting Midge Species and Clades (Diptera: Ceratopogonidae) of the Obsoletus Group (Subgenus Avaritia), Including Important Viral Vectors in Europe
Source: Insects. 2025 May 7;16(5):500. doi: 10.3390/insects16050500 (PMC12112040; doi:10.3390/insects16050500)
Supplement: Supplementary file 1 [file insects-16-00500-s001.zip › Table S1.xlsx]

## Sheet: Table S1
Table S1: List of DNA extracts used to determine the diagostic sensitivity (dSe) and specificity (dSp) of the developed real-time PCRs for their different target taxa.
Taxon 1	Collection Site (Locality)	Collection Site (Georeference)	Collection Date	GenBank Accession No.	Sample Matrix	Extraction Method	Sixplex mPCR		Triplex mPCR
							Taxon (Ct Value)	Genome Copies	Taxon (Ct Value)	Genome Copies
C. obsoletus clade O1	Breitnau (Germany)	47.93 N 8.10 E	10-Aug-2019	OQ789075 2	whole specimen 7	QIAamp DNA Mini Kit	Cobs (19.88)	663100	Cobs O1 (20.82)	n.d.
	Breitnau (Germany)	47.93 N 8.10 E	10-Aug-2019	OQ941500 3	whole specimen 7	QIAamp DNA Mini Kit	Cobs (19.79)	696200	Cobs O1 (20.53)	n.d.
	Breitnau (Germany)	47.93 N 8.10 E	10-Aug-2019	OQ941501 3	whole specimen 7	QIAamp DNA Mini Kit	Cobs (21.15)	333800	Cobs O1 (21.86)	n.d.
	Breitnau (Germany)	47.93 N 8.10 E	10-Aug-2019	OQ941502 3	whole specimen 7	QIAamp DNA Mini Kit	Cobs (19.42)	852700	Cobs O1 (20.23)	n.d.
	Breitnau (Germany)	47.93 N 8.10 E	31-Aug-2019	OQ941503 3	whole specimen 7	QIAamp DNA Mini Kit	Cobs (18.99)	1076000	Cobs O1 (19.45)	n.d.
	Breitnau (Germany)	47.93 N 8.10 E	31-Aug-2019	OQ941504 3	whole specimen 7	QIAamp DNA Mini Kit	Cobs (17.90)	1937000	Cobs O1 (18.45)	n.d.
	Breitnau (Germany)	47.93 N 8.10 E	31-Aug-2019	OQ941505 3	whole specimen 7	QIAamp DNA Mini Kit	Cobs (18.02)	1814000	Cobs O1 (18.63)	n.d.
	Breitnau (Germany)	47.93 N 8.10 E	31-Aug-2019	OQ941506 3	whole specimen 7	QIAamp DNA Mini Kit	Cobs (19.27)	925000	Cobs O1 (19.84)	n.d.
	Breitnau (Germany)	47.93 N 8.10 E	01-Jun-2019	OQ941507 3	whole specimen 7	QIAamp DNA Mini Kit	Cobs (18.79)	1199000	Cobs O1 (19.51)	n.d.
	Breitnau (Germany)	47.93 N 8.10 E	08-Jan-2019	OQ941508 3	whole specimen 7	QIAamp DNA Mini Kit	Cobs (20.88)	385600	Cobs O1 (21.50)	n.d.
	Breitnau (Germany)	47.93 N 8.10 E	29-Jun-2019	OQ941509 3	whole specimen 7	QIAamp DNA Mini Kit	Cobs (18.27)	1587000	Cobs O1 (18.89)	n.d.
	Breitnau (Germany)	47.93 N 8.10 E	27-Jul-2019	OQ941510 3	whole specimen 7	QIAamp DNA Mini Kit	Cobs (17.64)	2235000	Cobs O1 (17.12)	n.d.
	Breitnau (Germany)	47.93 N 8.10 E	27-Jul-2019	OQ941511 3	whole specimen 7	QIAamp DNA Mini Kit	Cobs (21.01)	359600	Cobs O1 (21.66)	n.d.
	Breitnau (Germany)	47.93 N 8.10 E	27-Jul-2019	OQ941512 3	whole specimen 7	QIAamp DNA Mini Kit	Cobs (19.14)	993100	Cobs O1 (19.74)	n.d.
	Breitnau (Germany)	47.93 N 8.10 E	28-Oct-2019	OQ941513 3	whole specimen 7	QIAamp DNA Mini Kit	Cobs (17.60)	2287000	Cobs O1 (18.34)	n.d.
	Breitnau (Germany)	47.93 N 8.10 E	17-Aug-2019	OQ941514 3	whole specimen 7	QIAamp DNA Mini Kit	Cobs (17.48)	2444100	Cobs O1 (18.09)	n.d.
	Breitnau (Germany)	47.93 N 8.10 E	27-Jul-2019	OQ941515 3	whole specimen 7	QIAamp DNA Mini Kit	Cobs (18.00)	1841000	Cobs O1 (18.59)	n.d.
	Breitnau (Germany)	47.93 N 8.10 E	27-Jul-2019	OQ941516 3	whole specimen 7	QIAamp DNA Mini Kit	Cobs (19.66)	748900	Cobs O1 (20.32)	n.d.
	Breitnau (Germany)	47.93 N 8.10 E	27-Jul-2019	OQ941517 3	whole specimen 7	QIAamp DNA Mini Kit	Cobs (19.46)	833000	Cobs O1 (20.20)	n.d.
	Stegen (Germany)	47.98 N 7.97 E	17-Jun-2019	OQ941518 3	whole specimen 7	QIAamp DNA Mini Kit	Cobs (18.83)	1175000	Cobs O1 (19.61)	n.d.
	Stegen (Germany)	47.98 N 7.97 E	14-Oct-2019	OQ941519 3	whole specimen 7	QIAamp DNA Mini Kit	Cobs (18.20)	1653000	Cobs O1 (18.97)	n.d.
	Stegen (Germany)	47.98 N 7.97 E	14-Oct-2019	OQ941520 3	whole specimen 7	QIAamp DNA Mini Kit	Cobs (15.60)	n.d.	Cobs O1 (17.84)	n.d.
	Beerfelde (Germany)	52.43 N 14.04 E	22-Aug-2019	OQ941521 3	whole specimen 7	QIAamp DNA Mini Kit	Cobs (18.25)	1601000	Cobs O1 (19.09)	n.d.
	Beerfelde (Germany)	52.43 N 14.04 E	22-Aug-2019	OQ941522 3	whole specimen 7	QIAamp DNA Mini Kit	Cobs (17.53)	2372000	Cobs O1 (18.43)	n.d.
	Beerfelde (Germany)	52.43 N 14.04 E	22-Aug-2019	OQ941523 3	whole specimen 7	QIAamp DNA Mini Kit	Cobs (18.09)	1753000	Cobs O1 (19.64)	n.d.
	Beerfelde (Germany)	52.43 N 14.04 E	29-Aug-2019	OQ941524 3	whole specimen 7	QIAamp DNA Mini Kit	Cobs (19.56)	789500	Cobs O1 (20.38)	n.d.
	Beerfelde (Germany)	52.43 N 14.04 E	29-Aug-2019	OQ941525 3,4	whole specimen	QIAamp DNA Mini Kit	Cobs (22.54)	n.d.	Cobs O1 (22.88)	n.d.
	Beerfelde (Germany)	52.43 N 14.04 E	29-Aug-2019	OQ941526 3	whole specimen 7	QIAamp DNA Mini Kit	Cobs (19.41)	856400	Cobs O1 (20.07)	n.d.
	Beerfelde (Germany)	52.43 N 14.04 E	29-Aug-2019	OQ941527 3	whole specimen 7	QIAamp DNA Mini Kit	Cobs (19.71)	728000	Cobs O1 (20.44)	n.d.
	Beerfelde (Germany)	52.43 N 14.04 E	29-Aug-2019	OQ941528 3	whole specimen 7	QIAamp DNA Mini Kit	Cobs (20.32)	523600	Cobs O1 (20.71)	n.d.
	Eichelborn (Germany)	50.94 N 11.18 E	16-Sep-2019	OQ941529 3	whole specimen 7	QIAamp DNA Mini Kit	Cobs (17.97)	1869000	Cobs O1 (18.56)	n.d.
	Eichelborn (Germany)	50.94 N 11.18 E	16-Sep-2019	OQ941530 3	whole specimen 7	QIAamp DNA Mini Kit	Cobs (18.36)	1516000	Cobs O1 (19.02)	n.d.
	Berlin (Germany)	52.51 N 13.53 E	26-Apr-2019	OQ941531 3	whole specimen	QIAamp DNA Mini Kit	Cobs (16.33)	n.d.	Cobs O1 (18.70)	n.d.
	Landau (Germany)	49.20 N 8.11 E	11-Sep-2019	OQ941532 3	whole specimen 7	QIAamp DNA Mini Kit	Cobs (17.54)	2360000	Cobs O1 (18.26)	n.d.
	Landau (Germany)	49.20 N 8.11 E	01-May-2019	OQ941533 3	whole specimen 7	QIAamp DNA Mini Kit	Cobs (17.79)	2064000	Cobs O1 (18.51)	n.d.
	Eltville (Germany)	50.05 N 8.04 E	03-May-2019	OQ941534 3	whole specimen 7	QIAamp DNA Mini Kit	Cobs (21.28)	310400	Cobs O1 (21.60) / Cobs O2 (35.63)	n.d.
	Lychen (Germany)	53.13 N 13.30 E	28-Apr-2020	OQ941535 3	whole specimen 7	QIAamp DNA Mini Kit	Cobs (19.31)	905400	Cobs O1 (20.32)	n.d.
	Braunschweig (Germany)	52.29 N 10.44 E	02-Oct-2020	OQ941536 3	abdomen	NucleoMag VET Kit	Cobs (23.15)	n.d.	Cobs O1 (23.54) / Cobs O2 (39.96)	n.d.
	Groß Kreutz (Germany)	52.40 N 12.76 E	12-Nov-2019	OQ941537 3	abdomen	NucleoMag VET Kit	Cobs (26.43)	10800	Cobs O1 (27.10)	n.d.
C. obsoletus clade O2	Lychen (Germany)	53.13 N 13.30 E	10-Apr-2021	OQ789076 2	whole specimen 7	QIAamp DNA Mini Kit	Cobs (18.53)	1446000	Cobs O2 (19.35)	n.d.
	Berlin (Germany)	52.51 N 13.53 E	26-Apr-2019	OQ941538 3	whole specimen 7	QIAamp DNA Mini Kit	Cobs (19.46)	1039000	Cobs O2 (20.69) / Cobs O1 (37.87)	n.d.
	Breitnau (Germany)	47.93 N 8.10 E	27-Jul-2019	OQ941539 3,4	whole specimen	QIAamp DNA Mini Kit	Cobs (26.11)	99560	Cobs O2 (28.38)	n.d.
	Lychen (Germany)	53.13 N 13.30 E	28-Apr-2020	OQ941540 3	whole specimen 7	QIAamp DNA Mini Kit	Cobs (18.52)	1448000	Cobs O2 (19.20)	n.d.
	Breitnau (Germany)	47.93 N 8.10 E	28-Apr-2020	OQ941541 3	whole specimen 7	QIAamp DNA Mini Kit	Cobs (19.72)	949300	Cobs O2 (21.06)	n.d.
	Lychen (Germany)	53.13 N 13.30 E	02-May-2020	OQ941542 3	whole specimen 7	QIAamp DNA Mini Kit	Cobs (18.35)	1540000	Cobs O2 (19.31)	n.d.
	Lychen (Germany)	53.13 N 13.30 E	28-Apr-2020	OQ941543 3	whole specimen 7	QIAamp DNA Mini Kit	Cobs (18.09)	1686000	Cobs O2 (19.21)	n.d.
	Lychen (Germany)	53.13 N 13.30 E	02-May-2020	OQ941544 3	whole specimen 7	QIAamp DNA Mini Kit	Cobs (19.37)	1076000	Cobs O2 (20.13)	n.d.
	Lychen (Germany)	53.13 N 13.30 E	02-May-2020	OQ941545 3	whole specimen 7	QIAamp DNA Mini Kit	Cobs (19.66)	970900	Cobs O2 (20.55)	n.d.
	Lychen (Germany)	53.13 N 13.30 E	24-May-2021	OQ941546 3	whole specimen 7	QIAamp DNA Mini Kit	Cobs (21.84)	449600	Cobs O2 (23.04)	n.d.
	Lychen (Germany)	53.13 N 13.30 E	24-May-2021	OQ941547 3	whole specimen 7	QIAamp DNA Mini Kit	Cobs (18.84)	1294000	Cobs O2 (20.06)	n.d.
	Lychen (Germany)	53.13 N 13.30 E	24-May-2021	OQ941548 3	whole specimen 7	QIAamp DNA Mini Kit	Cobs (18.61)	1403000	Cobs O2 (20.17)	n.d.
	Lychen (Germany)	53.13 N 13.30 E	24-May-2021	OQ941549 3	whole specimen 7	QIAamp DNA Mini Kit	Cobs (18.36)	1534000	Cobs O2 (19.61) / Cobs O1 (39.71)	n.d.
	Lychen (Germany)	53.13 N 13.30 E	24-May-2021	OQ941550 3	whole specimen 7	QIAamp DNA Mini Kit	Cobs (19.79)	927200	Cobs O2 (21.12)	n.d.
	Lychen (Germany)	53.13 N 13.30 E	24-May-2021	OQ941551 3	whole specimen 7	QIAamp DNA Mini Kit	Cobs (20.45)	734400	Cobs O2 (21.36)	n.d.
	Lychen (Germany)	53.13 N 13.30 E	24-May-2021	OQ941552 3	whole specimen 7	QIAamp DNA Mini Kit	Cobs (20.60)	696100	Cobs O2 (21.72)	n.d.
	Lychen (Germany)	53.13 N 13.30 E	24-May-2021	OQ941553 3	whole specimen 7	QIAamp DNA Mini Kit	Cobs (21.17)	569300	Cobs O2 (22.01)	n.d.
	Lychen (Germany)	53.13 N 13.30 E	27-Sep-2021	OQ941554 3	abdomen	NucleoMag VET Kit	Cobs (29.84)	26680	Cobs O2 (29.27)	n.d.
	Lychen (Germany)	53.13 N 13.30 E	11-Jun-2021	OQ941555 3	abdomen	NucleoMag VET Kit	Cobs (31.64)	14120	Cobs O2 (31.40)	n.d.
	Lychen (Germany)	53.13 N 13.30 E	11-Jun-2021	OQ941556 3	abdomen	NucleoMag VET Kit	Cobs (30.57)	20610	Cobs O2 (30.50)	n.d.
	Groß Kreutz (Germany)	52.40 N 12.76 E	30-Apr-2014	OQ941557 3	whole specimen	NucleoMag VET Kit	Cobs (24.50)	30200	Cobs O2 (25.60) / Cobs O1 (28.56)	n.d.
	Groß Kreutz (Germany)	52.40 N 12.76 E	14-May-2019	OQ941558 3	whole specimen	NucleoMag VET Kit	Cobs (29.69)	1890	Cobs O2 (31.15)	n.d.
	Lychen (Germany)	53.13 N 13.30 E	11-Jun-2021	OQ941559 3	abdomen	NucleoMag VET Kit	Cobs (23.07)	n.d.	Cobs O2 (24.14)	n.d.
	Beerfelde (Germany)	52.43 N 14.04 E	15-Aug-2019	OQ941560 3	abdomen	NucleoMag VET Kit	Cobs (24.72)	n.d.	Cobs O2 (25.95) / Cobs O1 (39.88)	n.d.
	Lychen (Germany)	53.13 N 13.30 E	11-Jul-2021	PP110209 3	abdomen	NucleoMag VET Kit	Cobs (25.08)	291400	Cobs O2 (26.22) / Cobs O1 (34.86)	n.d.
	Lychen (Germany)	53.13 N 13.30 E	11-Jul-2021	PP110210 3	abdomen	NucleoMag VET Kit	Cobs (24.35)	n.d.	Cobs O2 (26.00)	n.d.
	Lychen (Germany)	53.13 N 13.30 E	11-Jul-2021	PP110211 3	abdomen	NucleoMag VET Kit	Cobs (25.09)	n.d.	Cobs O2 (26.13)	n.d.
	Lychen (Germany)	53.13 N 13.30 E	11-Jul-2021	PP110212 3	abdomen	NucleoMag VET Kit	Cobs (25.42)	162400	Cobs O2 (26.39) / Cobs O1 (40.75)	n.d.
C. obsoletus clade O3	Lychen (Germany)	53.13 N 13.30 E	10-Jun-2021	OQ789077 2	abdomen	NucleoMag VET Kit	Cobs (29.44)	11070	Cobs O3 (28.67)	n.d.
	Lychen (Germany)	53.13 N 13.30 E	11-Jun-2021	OQ941561 3	abdomen	NucleoMag VET Kit	Cobs (26.98)	31340	Cobs O3 (26.05) / Cobs O2 (41.31)	n.d.
	Lychen (Germany)	53.13 N 13.30 E	11-Jun-2021	OQ941562 3	abdomen	NucleoMag VET Kit	Cobs (28.14)	19190	Cobs O3 (27.21)	n.d.
C. scoticus clade 1	Breitnau (Germany)	47.93 N 8.10 E	15-Jun-2019	OQ941563 3	whole specimen 7	QIAamp DNA Mini Kit	Csco (20.50) / Cdew (41.21)	517400	n.a.	n.a.
	Breitnau (Germany)	47.93 N 8.10 E	27-Jul-2019	OQ941564 3	whole specimen 7	QIAamp DNA Mini Kit	Csco (21.23)	323400	n.a.	n.a.
	Breitnau (Germany)	47.93 N 8.10 E	27-Jul-2019	OQ941565 3	whole specimen 7	QIAamp DNA Mini Kit	Csco (22.57)	135000	n.a.	n.a.
	Stegen (Germany)	47.98 N 7.97 E	17-Jun-2019	OQ941566 3	whole specimen 7	QIAamp DNA Mini Kit	Csco (20.11)	669200	n.a.	n.a.
	Stegen (Germany)	47.98 N 7.97 E	14-Oct-2019	OQ941567 3	whole specimen 7	QIAamp DNA Mini Kit	Csco (21.71)	236300	n.a.	n.a.
	Stegen (Germany)	47.98 N 7.97 E	17-Jun-2019	OQ941568 3	whole specimen 7	QIAamp DNA Mini Kit	Csco (18.71)	1665000	n.a.	n.a.
	Stegen (Germany)	47.98 N 7.97 E	17-Jun-2019	OQ941569 3	whole specimen 7	QIAamp DNA Mini Kit	Csco (20.35) / Cdew (41.79)	570500	n.a.	n.a.
	Beerfelde (Germany)	52.43 N 14.04 E	24-Apr-2019	OQ941570 3	whole specimen	NucleoMag VET Kit	Csco (30.59) / Cdew (32.50)	439	n.a.	n.a.
	Nürnberg (Germany)	49.45 N 11.14 E	09-May-2019	OQ941571 3	whole specimen	NucleoMag VET Kit	Csco (31.53) / Cdew (34.18)	237	n.a.	n.a.
	Blekendorf (Germany)	54.29 N 10.64 E	09-Oct-2019	OQ941572 3	whole specimen	NucleoMag VET Kit	Csco (31.77)	203	n.a.	n.a.
C. chiopterus	Tulčík (Slovakia)	49.08 N 21.30 E	28-Jun-2011	KJ624070 5	thorax & partial abdomen	DNeasy Tissue kit	Cchi (22.93)	n.d.	n.a.	n.a.
	Orbey (France)	48.12 N 7.17 E	26-May-2009	MK760108 6	thorax & partial abdomen	DNeasy Tissue kit	Cchi (22.79) / Cobs (31.46) / Csco (36.63) / Cdew (37.02)	n.d.	n.a.	n.a.
	Venoy (France)	47.78 N 3.65 E	07-Apr-2009	MK760110 6	thorax & partial abdomen	DNeasy Tissue kit	Cchi (22.33) / Cobs (36.22) / Csco (38.85)	n.d.	n.a.	n.a.
	Güstebieser Loose (Germany)	52.76 N 14.31 E	10-Aug-2008	OQ941573 3	whole specimen	QIAamp DNA Mini Kit	Cchi (27.14)	n.d.	n.a.	n.a.
C. dewulfi	Barcelona (Spain)	41.50 N 2.08 E	2010	MK760112 6	thorax & partial abdomen	DNeasy Tissue kit	Cdew (21.11) / Cobs (38.74) / Csco (40.95)	n.d.	n.a.	n.a.
	Barcelona (Spain)	41.50 N 2.08 E	2010	MK760113 6	thorax & partial abdomen	DNeasy Tissue kit	Cdew (23.39) / Cobs (40.44)	n.d.	n.a.	n.a.
	Barcelona (Spain)	41.50 N 2.08 E	2010	MK760114 6	thorax & partial abdomen	DNeasy Tissue kit	Cdew (21.15)	n.d.	n.a.	n.a.
	Stegen (Germany)	47.98 N 7.97 E	08-Oct-2019	OQ941574 3	whole specimen	QIAamp DNA Mini Kit	Cdew (19.14)	n.d.	n.a.	n.a.
	Stegen (Germany)	47.98 N 7.97 E	22-Oct-2019	OQ941575 3	whole specimen	QIAamp DNA Mini Kit	Cdew (18.91)	n.d.	n.a.	n.a.
	Stegen (Germany)	47.98 N 7.97 E	11-Jun-2019	OQ789069 3	whole specimen	QIAamp DNA Mini Kit	Cdew (18.81)	n.d.	n.a.	n.a.
	Berlin (Germany)	52.51 N 13.53 E	02-Jul-2019	OQ941576 3	whole specimen	QIAamp DNA Mini Kit	Cdew (18.17)	n.d.	n.a.	n.a.
1 Taxon-specific DNA samples of single specimen, pre-identified by COI barcoding.
2 Dähn, O.; Werner, D.; Mathieu, B.; Kampen, H. Development of conventional multiplex PCR assays for the identification of 21 west Palaearctic biting midge taxa (Diptera: Ceratopogonidae) belonging to the Culicoides subgenus Culicoides, including recently discovered species and genetic variants. Diversity 2023, 15, 699.
3 Dähn, O.; Werner, D.; Mathieu, B.; Kampen, H. Large-scale cytochrome c oxidase subunit I gene data analysis for the devel-opment of a multiplex polymerase chain reaction test capable of identifying biting midge vector species and haplotypes (Diptera: Ceratopogonidae) of the Culicoides subgenus Avaritia Fox, 1955. Genes 2024, 15, 323.
4 1:3 dilution of the DNA extract was tested.
5 Sarvašová, A.; Kočišová, A.; Halán, M.; Delécolle, J.-C.; Mathieu, B. Morphological and molecular analysis of the genus Culicoides (Diptera: Ceratopogonidae) in Slovakia with five new records. Zootaxa 2014, 3872, 541–560.
6 Mathieu, B.; Garros, C.; Balenghien, T.; Candolfi, E.; Delécolle, J.-C.; Cêtre-Sossah, C. A phylogenetic analysis of the biting midges belonging to Culicoides Latreille (Diptera: Ceratopogonidae) subgenus Avaritia using molecular data. Parasit. Vectors 2020, 13, 243.
7 Samples used for determination of mt gene copy number in single specimen.
Cobs: C. obsoletus.
Cobs O1: C. obsoletus clade O1.
Cobs O2: C. obsoletus clade O2.
Cobs O3: C. obsoletus clade O3.
Csco: C. scoticus.
Cchi: C. chiopterus.
Cdew: C. dewulfi.
n.d.: Not determined.
n.a.: Not applicable.
Bold letters: Final PCR result according to the cut-off value (Ct > 30 = negative result).
