# Supplementary material for: Development of Quantitative Real-Time PCR Tests for the Identification of Biting Midge Species and Clades (Diptera: Ceratopogonidae) of the Obsoletus Group (Subgenus Avaritia), Including Important Viral Vectors in Europe
Source: Insects. 2025 May 7;16(5):500. doi: 10.3390/insects16050500 (PMC12112040; doi:10.3390/insects16050500)
Supplement: Supplementary file 1 [file insects-16-00500-s001.zip › Table S2.xlsx]

## Sheet: C. obsoletus clade O1
Table S2: List of all primers and probes tested for the development of the taxon-specific PCR for C. obsoletus clade O1.
Oligo Type	Oligo Code	Oligo Sequence (5´ > 3´)	Oligo Lenght (bp)	Sequence Modification (Position)	Position COI Gene
Forward Primer	obs1_F2	ATTATTAATYAGAAGCTTAGTA	22	Y-wobble (13)	327-348
	Cobs-COI-105F	TAGAAAATGGRGCMGGAACC	20	M-wobble (7), R-wobble (10)	347-366
	F1 mod Cobs A	TTGAAAATGGMGCAGGAACT	20	M-wobble (10), A > T (19)	347-366
	obs1_F L	AGAAAAYGGAGCAGGAACC	19	Y-wobble (13)	348-366
	CobsO1_F	AGAAAAYGGRGCAGGAACC	19	R-wobble (10), Y-wobble (13)	348-366
	obs1_F	GAAAAYGGAGCAGGAACC	18	Y-wobble (13)	349-366
	F_mod_obs_O1_A	AATGGAGCAGGAACCGGC	18	none	352-369
	F_mod_obs_O1_A_s	TGGAGCAGGAACCGGC	16	none	354-369
	O1 F1 s	AGCCGTAAATTTTATTACTACT	22	none	474-495
	O1 F1 s G	AGCCGTAAATGTTATTACTACT	22	T > G (12)	474-495
	O1 F1 s C	AGCCGTAAATCTTATTACTACT	22	T > C (12)	474-495
	O1 F1 s A	AGCCGTAAATATTATTACTACT	22	T > A(12)	474-495
	Cobs-COI-247F	TACTACTATTATTWATATACGATCTT	26	W-wobble (13)	489-514
	F1 mod Cobs B	CTACTATTATTAATATACGATCTT	24	none	491-514
	O1 F2 s	TACTATTATTAATATACGATCTTAC	25	none	492-516
	F2 mod Cobs B	CACTATTATYAAYATACGATCMT	23	M-wobble (2), Y-wobble (11,14), T > C (23)	492-514
	O1 F2 ss G	CTATTGTTAATATACGATCTTAC	23	A > G (18)	494-516
	O1 F2 ss C	CTATTCTTAATATACGATCTTAC	23	A > C (18)	494-516
Reverse Primer	Cobs-COI-187R	CAAATCTACAGARGCYCCTG	20	Y-wobble (5), R-wobble (8)	410-429
	obs1_R2	AAAATAGCCAAATCTACAGAAG	22	none	416-437
	CobsO1_R	AAATAGCCAAATCTACAGAAG	21	none	416-436
	obs1_R	GAAAAAATAGCCAAATCTACAGAA	24	none	417-440
	obs1_R s	AAAAAATAGCCAAATCTACAGAA	23	none	417-439
	R mod Cobs A	AAAAAATAGCYAAATCWACAGAA	23	W-wobble (7), Y-wobble (13)	417-439
	R_mod_obs_O1_A	AAAATAGCCAAATCTACAGAA	21	none	417-437
	R_mod_obs_O1_A_s	AATAGCCAAATCTACAGAA	19	none	417-435
	Cobs-COI-365R	CTCCTGCTAAAACAGGYAAA	20	Y-wobble (4)	588-607
	R1 mod Cobs B	CTCCTGCTAAWACAGGYAAA	20	Y-wobble (4), W-wobble (10)	588-607
	O1 R1	GTCGGTTAAGAGCATGGTG	19	none	612-630
	O1 R1 A	GTCGATTAAGAGCATGGTG	19	G > A (15)	612-630
	O1 R1 C	GTCGCTTAAGAGCATGGTG	19	G > C (15)	612-630
	O1 R1 T	GTCGTTTAAGAGCATGGTG	19	G > T (15)	612-630
	O1 R2 s	GAAGTATTGATATTTCGGTCG	21	none	627-647
	O1 R2 s C	GAACTATTGATATTTCGGTCG	21	G > C (18)	627-647
	O1 R2 s A	GAAGTATTGATAATTCGGTCG	21	T > A (9)	627-647
	O1 R2 s R	GAAGTATTRATATTTCGGTCR	21	R-wobble (1,13)	627-647
	O1 R4 Y	GTAAAGAATTGGGTCTCCY	19	Y-wobble (1)	669-687
	O1 R4 G	GTAAAGAATTGGGTCTCGC	19	C > G (2)	669-687
Probe	Cobs-COI-140-Cy5	CCCCCYCTTTCRTCTAATATCTCTCA	26	R-wobble (15), Y-wobble (21)	382-407
	P1_mod_Cobs_A	CCCCCCCTTTCRTCTAATATCTCTCA	26	R-wobble (15)	382-407
	P1 mod A	CCCCCCCTWTCATCTAATRTMTCTCA	26	M-wobble (6), R-wobble (8), W-wobble (18)	382-407
	CobsO1_P-Atto/HEX	CCCTCCCTTTCRTCTAATATCTCT	24	R-wobble (13), C > T (21)	382-405
	obs1_P2 R T	CTCCCTTTCRTCTAATATCTCTCA	24	R-wobble (15), C > T (23)	384-407
	obs1_P	TGCATGAGAGATATTAGATGAAAGG			387-411
	O1 P1 s	TACGATCTTACGGAATAACTTTTGAC	26	none	506-531
	O1 P1 s D	TACGATCTTACGGDATAACTTTTGAC	26	D-wobble (13)	506-531
	Cobs-COI-311-Cy5	TCMGTATTAATTACAGCTATTTTACTTCTTTTAT	34	M-wobble (32)	553-586
	P1_mod_Cobs_B	CMGTATTAATTACAGCTATYTTACTTCTTTTA	32	Y-wobble (13), M-wobble (31)	554-585
	P2_mod_Cobs_B	CTGTATTAATTACKGCTATCTTACTTCTTTTA	32	K-wobble (19)	554-585
	O1 P2 s	TTTAGCAGGAGCTATCACCATGCTC	25	none	597-621
	O1 P2 s rev	GAGCATGGTGATAGCTCCTGCTAAA	25	none	597-621
	O1 P4	AGGAGCTATCACCATGCTCTTAAC	24	none	603-626
Letters highlighted in red: Site-directed insertion of mismatch bases.
Boxes shaded in green: Best working, therefore finally selected primer or probe.
Boxes shaded in blue: Primer or probe published in Wenk et al. (2012).
Boxes shaded in grey: Primer or probe designed by Bernd Hoffmann (unpublished).

## Sheet: C. obsoletus clade O2
Table S2: List of all primers and probes tested for the development of the taxon-specific PCR for C. obsoletus clade O2.
Oligo Type	Oligo Code	Oligo Sequence (5´ > 3´)	Oligo Lenght (bp)	Sequence Modification (Position)	Position COI Gene
Forward Primer	obs2_F	GGAGCCGTTAATTTTATTACAACC	24	none	472-495
	CobsO2_F	AGCCGTTAATTTTATTACAACC	22	none	474-495
Reverse Primer	R_mod_obs_O2_A	AAAAATAGCTAAATCAACAGAT	22	none	417-438
	R_mod_obs_O2_A_s	AAATAGCTAAATCAACAGAT	20	none	417-436
	obs2_R	CTGCTAATACAGGTAAAGATAGTAGG	26	none	579-604
	O2 R	TAATACAGGTAAAGATAGTAGG	22	none	579-600
	CobsO2_R	TAATACAGGTAAAGATAGYAGG	22	Y-wobble (4)	579-600
Probe	O2 P s	ACGATCATATGGAATAACTTTCGATC	26	none	507-532
	CobsO2_P-Atto/TEX	ACGATCATATGGAATAAMTTTCGATC	26	M-wobble (9)	507-532
	obs2_P	TGGAATAACTTTCGATCGAATACCTTTATTTGTCTGATCAGT	42	none	516-557
Boxes shaded in green: Best working, therefore finally selected primer or probe.
Boxes shaded in blue: Primer or probe published in Wenk et al. (2012).

## Sheet: C. obsoletus clade O3
Table S2: List of all primers and probes tested for the development of the taxon-specific PCR for C. obsoletus clade O3.
Oligo Type	Oligo Code	Oligo Sequence (5´ > 3´)	Oligo Lenght (bp)	Sequence Modification (Position)	Position COI Gene
Forward Primer	F_mod_obs_O3_A	AATGGCGCAGGAACTGGT	18	none	352-369
	CobsO3_F	GCTCTATTTTAGGTGCTGTT	20	none	461-480
Reverse Primer	R_mod_obs_O3_A	AAAAATAGCTAAATCAACAGAA	22	none	417-438
	R_mod_obs_O3_A_s	AAATAGCTAAATCAACAGAA	20	none	417-436
	CobsO3_R	AGTAATTAATACAGATCATACG	22	none	546-567
Probe	O3 P3	CCACTATTATCAATATGCGATCATAC	26	none	491-516
	O3 P2 ss	TATTATCAATATGCGATCATACGGGA	26	none	495-520
	CobsO3_P-Atto	TATTATCAATATRCGATCATACGGGA	26	R-wobble (14)	495-520
Boxes shaded in green: Best working, therefore finally selected primer or probe.

## Sheet: C. scoticus clade 1
Table S2: List of all primers and probes tested for the development of the taxon-specific PCR for C. scoticus clade 1.
Oligo Type	Oligo Code	Oligo Sequence (5´ > 3´)	Oligo Lenght (bp)	Sequence Modification (position)	Position COI Gene
Forward Primer	Cscot-COI-79F	CACTTTATTATTAATTAGAAGTTTAGTT	28	none	321-348
	Csco_F	CACTTTATTATTAATTAGAAGTTTAGTT	28	none	321-348
	F_mod_sco_B	CTTTATTATTAATTAGAAGTTTAGTT	26	none	323-348
	F_mod_sco_B_s	TTATTATTAATTAGAAGTTTAGTT	24	none	325-348
	F_mod_sco_B_ss	ATTATTAATTAGAAGTTTAGTT	22	none	327-348
	sco_F	CCCCCACTYTCAGCA	15	Y-wobble (7)	382-396
	sco F	CACTTTCAGCAAATGTCTCC	20	none	386-405
	sco F G	GACTTTCAGCAAATGTCTCC	20	C > G (20)	386-405
	Cscot-COI-214F	WATTAGCTCTATTTTAGGRGCA	22	R-wobble (4), W-wobble (22)	456-477
	F mod Cscot A	RGCAGTAAATTTTATTACCACA	22	R-wobble (22)	474-495
	F mod Cscot A s	GCAGTAAATTTTATTACCACA	21	none	475-495
	F_mod_sco_A_ss	CAGTAAATTTTATTACCACA	20	none	476-495
Reverse Primer	Cscot-COI-180R	ACTGAGGYTCCTGCATGG	18	Y-wobble (11)	405-422
	Cscot-COI-180R_s	CTGAGGYTCCTGCATGG	17	Y-wobble (11)	405-421
	Cscot-COI-180R_ss	TGAGGYTCCTGCATGG	16	Y-wobble (11)	405-420
	Csco_R	AAATTGCTAAGTCAACTGAGG	21	none	416-436
	sco R4 R	AAATTGCTAARTCAACTGAGG	21	R-wobble (11)	416-436
	sco R4 R T	ATATTGCTAARTCAACTGAGG	21	R-wobble (11), A > T (20)	416-436
	sco R3	AAAAATTGCTAAGTCAACTGAG	22	none	417-438
	sco R3 T	AATAATTGCTAARTCAACTGAG	22	R-wobble (10), A > T (20)	417-438
	sco_R	GCTAATACCTGCTAAATGYAGA	22	Y-wobble (4)	441-462
	sco R1	AGTTATGCCGGTAGATCGC	19	none	507-525
	sco R1 T	TGTTATGCCGGTAGATCGC	19	A > T (19)	507-525
	sco R2	GATCAAAAGTTATGCCGGTA	20	none	513-532
	sco R2 G	GATCAGAAGTTATGCCGGTA	20	A > G (15)	513-532
	sco R2 C	GATCACAAGTTATGCCGGTA	20	A > C (15)	513-532
	Cscot-COI-346R	GGATAAAAGAAGTAAAATAGCG	22	none	567-588
	R mod Cscot A	YCCTGCTAATACTGGTAGG	19	Y-wobble (19)	588-606
	R mod Cscot A s	CCTGCTAATACTGGTAGG	18	none	588-605
	R_mod_sco_A_ss	CTGCTAATACTGGTAGG	17	none	588-604
Probe	Cscot-COI-137-FAM	TACCCYCCACTTTCAGCAAATGTCTC	26	Y-wobble (21)	379-404
	Cscot-COI-137-FAM s	ACCCYCCACTTTCAGCAAATGTCT	24	Y-wobble (20)	380-403
	Csco_P-FAM	ACCCTCCACTTTCAGCAAATGTCT	24	none	380-403
	sco_P	TGTCTCCCATGCAGGAGCCTCAGTTGA	27	none	399-425
	sco P1 Y s	CAGGAGCCTCAGTTGAYTTAGCAA	24	Y-wobble (8)	410-433
	sco P1 R s rev	TTGCTAARTCAACTGAGGCTCCTG	24	R-wobble (17)	410-433
	sco P1 Y ss	CAGGAGCTTCAGTTGAYTTAGCA	23	Y-wobble (8), C > T (17)	410-432
	Cscot-COI-261-FAM	ATATGCGATCTACCGGCATAACTTTTG	27	none	503-529
Letters highlighted in red: Site-directed insertion of mismatch bases.
Boxes shaded in green: Best working, therefore finally selected primer or probe.
Boxes shaded in blue: Primer or probe published in Wenk et al. (2012).
Boxes shaded in grey: Primer or probe designed by Bernd Hoffmann (unpublished).

## Sheet: C. chiopterus
Table S2: List of all primers and probes tested for the development of the taxon-specific PCR for C. chiopterus.
Oligo Type	Oligo Code	Oligo Sequence (5´ > 3´)	Oligo Lenght (bp)	Sequence Modification (Position)	Position COI Gene
Forward Primer	Cchi-COI-18F	CCCCTGATATAGCTTTTCCA	20	none	260-279
	Cchi_F	CCCTGATATAGCTTTTCCA	19	none	261-279
	Cchi-COI-18 Fss	CCTGATATAGCTTTTCCA	18	none	262-279
	chi F	CTGATATAGCTTTTCCACGA	20	none	263-282
	Cchi-COI-108F	AAAATGGAGCAGGAACTGGA	20	none	350-369
	F mod Cchi B	AAAATGGAGCAGGRACTGGA	20	R-wobble (7)	350-369
	chi_F	AGGTATTAGTTCTATTTTAGGGGCT	25	none	453-477
Reverse Primer	Cchi-COI-261R	TTAATAATAGTGGTAATGAAATTTACA	27	none	477-503
	R mod Cchi B	ATAATAGTGGTAATGAAATTTACA	24	none	477-500
	Cchi-COI-104R	CTAAGCTACTTACTAATAGTAGG	23	none	324-346
	R mod Cchio A	TAAKCTACTTAYTAATAGTAGG	22	Y-wobble (11), K-wobble (19)	324-345
	R mod Cchio A G	TAAGCTACTTAYTAATAGTAGG	22	Y-wobble (11)	324-345
	R mod chio A s G	AGCTACTTAYTAATAGTAGG	20	Y-wobble (11)	324-343
	R mod chio A ss G	GCTACTTAYTAATAGTAGG	19	Y-wobble (11)	324-342
	chi R G	CTAAGCTACTTACTAATAGTAG	22	none	325-346
	chi R1	CTAAGCTACTTATTAATAGTAG	22	none	325-346
	chi R2	CTAATCTACTTACTAATAGTAG	22	none	325-346
	Cchi_R	CTAAGCTACTTAYTAATAGTAG	22	Y-wobble (10)	325-346
	chi R YK	CTAAKCTACTTAYTAATAGTAG	22	Y-wobble (10), K-wobble (18)	325-346
	chi_R	AATGATAAAAGRAGTAAAATTGCAGTKAGA	30	K-wobble (4), R-wobble (19)	561-590
Probe	Cchi-COI-51-TEX	TAAGTTTTTGAATACTACCGCCCTCTATCA	30	none	293-322
	P_mod_Cchi_A	AGTTTTTGAATACTRCCRCCCTCTATCA	28	R-wobble (11,14)	295-322
	P mod chi ss	TTTTTGAATACTRCCRCCCTCTATC	25	R-wobble (11,14)	297-321
	Cchi_P-TEX	TGAATACTRCCRCCCTCTATCACC	24	R-wobble (14,16)	301-324
	Cchi-COI-153-TEX	CTAATGTTTCTCATGCTGGTGCATCAGT	28	none	395-422
	P mod Cchi B	CTAATGTTTCTCATGCTGGTGCMTCAG	27	M-wobble (6)	395-421
	chi_P	CTATTATTAATATACGTTCTAATGGAATAAC	31	none	494-524
Boxes shaded in green: Best working, therefore finally selected primer or probe.
Boxes shaded in blue: Primer or probe published in Wenk et al. (2012).
Boxes shaded in grey: Primer or probe designed by Bernd Hoffmann (unpublished).

## Sheet: C. dewulfi
Table S2: List of all primers and probes tested for the development of the taxon-specific PCR for C. dewulfi.
Oligo Type	Oligo Code	Oligo Sequence (5´ > 3´)	Oligo Lenght (bp)	Sequence Modification (Position)	Position COI Gene
Forward Primer	Cdew-COI-17F	GCGCCCGACATAGCATTC	18	none	259-276
	dew_F	ATGCCGGAGCCTCG	14	none	407-420
	dew F7	GCAGGAATTAGCTCAATCC	19	none	451-469
	dew F8	AACAATCATTAATATACGACCAA	23	none	492-514
	Cdew_F	ACAATCATTAATATACGACCAA	22	none	493-514
	dew F9	CATTAATATACGACCAAATAGA	22	none	498-519
	dew F10	ATATACGACCAAATAGAATATTA	23	none	503-525
	Cdew-COI-267F	GACCAAATAGAATATTATTTGAACA	25	none	509-533
	F1 mod Cdew A	ACCAAATAGAATATTATTTGAACA	24	none	510-533
	F1_mod_dew_A_s	CCAAATAGAATATTATTTGAACA	23	none	511-533
	F1_mod_dew_A_ss	CAAATAGAATATTATTTGAACA	22	none	512-533
	F2 mod Cdew A	ATTATTTGAACAAATACCCCTC	22	none	522-543
	F2_mod_dew_A_s	TATTTGAACAAATACCCCTC	20	none	524-543
	F2_mod_dew_A_s	ATTTGAACAAATACCCCTC	19	none	525-543
Reverse Primer	Cdew-COI-113R	CATTTTYTACTAATCCTCTTACTAAA	26	Y-wobble (20)	330-355
	R mod Cdew B	TTTCTACTAATCCTCTTACTAAA	23	none	330-352
	dew_R	GGGTATTTGTTCAAATAATATTCTATTTGGT	31	none	510-540
	Cdew-COI-369R	ATARCTCCTGCTAAAACTGGA	21	R-wobble (18)	591-611
	Cdew_R	TARCTCCTGCTAAAACTGGA	20	R-wobble (18)	591-610
	R1_mod_dew_A_s	ARCTCCTGCTAAAACTGGA	19	R-wobble (18)	591-609
	R1_mod_dew_A_ss	RCTCCTGCTAAAACTGGA	18	R-wobble (18)	591-608
	dew Rx	TATTTCGATCAGTAAGAAGTATA	23	none	615-637
	R2 mod Cdew A	TATTGATATTTCGATCARTAAG	22	R-wobble (5)	622-643
Probe	Cdew-COI-48-HEX	ACATAAGATTCTGAATACTCCCCCCTTCA	29	none	290-318
	dew_P	CCTGCATTTGGCAGGAATTAGCTCAATCC	29	none	441-469
	Cdew-COI-310-HEX	TCACAGCTATTCTTTTACTTCTGTCAC	27	none	563-589
	Cdew_P-HEX	CACAGCTATTCTTTTACTTCTGTCAC	26	none	564-589
	Cdew-COI-310-HEX ss	CACAGCTATTCTTTTACTTCTGTCA	25	none	564-588
	Cdew-COI-310-HEX rev	TGACAGAAGTAAAAGAATAGCTGTG	25	none	564-588
	dew P1	CTATTCTTTTACTTCTGTCACTTCCA	26	none	569-594
Boxes shaded in green: Best working, therefore finally selected primer or probe.
Boxes shaded in blue: Primer or probe published in Wenk et al. (2012).
Boxes shaded in grey: Primer or probe designed by Bernd Hoffmann (unpublished).
