# Supplementary material for: Development of Quantitative Real-Time PCR Tests for the Identification of Biting Midge Species and Clades (Diptera: Ceratopogonidae) of the Obsoletus Group (Subgenus Avaritia), Including Important Viral Vectors in Europe
Source: Insects. 2025 May 7;16(5):500. doi: 10.3390/insects16050500 (PMC12112040; doi:10.3390/insects16050500)
Supplement: Supplementary file 1 [file insects-16-00500-s001.zip › Table S3.xlsx]

## Sheet: Other Culicoides taxa (n = 36)
Table S3: Cross-reactivity of the newly developed real-time PCRs against other Culicoides taxa.
Species/Taxon	Collection Site (Locality)	Collection Site (Georeference)	Collection Date	GenBank Accession No.	Sixplex Real-Time PCR				Triplex Real-Time PCR
					C. obsoletus (Atto647N)	C. scoticus (FAM)	C. chiopterus (TEX)	C. dewulfi (HEX)	C. obsoletus clade O1 (HEX)	C. obsoletus clade O2 (TEX)	C. obsoletus clade O3 (Atto647N)
C. achrayi	Blekendorf (Germany)	54.28 N 10.64 E	27-Jun-2019	OQ789066	negative	negative	negative	negative	n.d.	n.d.	n.d.
C. alazanicus	Lychen (Germany)	53.13 N 13.30 E	13-Jun-2019	OQ789067	negative	negative	negative	negative	n.d.	n.d.	n.d.
C. boyi 1	n.a.	n.a.	n.a.	n.a.	negative	negative	negative	negative	n.d.	n.d.	n.d.
C. bysta 1	n.a.	n.a.	n.a.	n.a.	negative	negative	negative	negative	n.d.	n.d.	n.d.
C. cryptipulicaris 1	n.a.	n.a.	n.a.	n.a.	negative	negative	negative	negative	n.d.	n.d.	n.d.
C. delta	Kaufbeuren (Germany)	47.87 N 10.58 E	01-Jul-2008	OQ789035	negative	negative	negative	negative	n.d.	n.d.	n.d.
C. fagineus haplotype F1 1	n.a.	n.a.	n.a.	n.a.	negative	negative	negative	negative	n.d.	n.d.	n.d.
C. fagineus haplotype F2	Eltville (Germany)	50.05 N 8.04 E	01-Jul-2008	OQ789036	negative	negative	negative	negative	n.d.	n.d.	n.d.
C. festivipennis	Müncheberg (Germany)	52.51 N 14.11 E	19-Jun-2019	OQ789070	negative (Ct 34.85) 2	negative	negative	negative	negative	negative	negative
C. flavipulicaris 1	n.a.	n.a.	n.a.	n.a.	negative	negative	negative	negative	n.d.	n.d.	n.d.
C. griseidorsum	Groß Kreutz (Germany)	52.40 N 12.76 E	04-Jun-2019	OQ789071	negative	negative	negative	negative	n.d.	n.d.	n.d.
C. grisescens haplotype G1	Güstebieser Loose (Germany)	52.76 N 14.31 E	10-Sep-2009	OQ789037	negative (Ct 38.25) 2	negative	negative	negative	negative (Ct 37.04) 2	negative	negative
C. grisescens haplotype G2	Güstebieser Loose (Germany)	52.75 N 14.30 E	10-Sep-2009	OQ789038	negative (Ct 36.27) 2	negative	negative	negative	negative	negative	negative
C. imicola	El Madronal (Spain)	35.54 N -5.00 E	05-Aug-2014	OQ789072	negative	negative	negative	negative (Ct 36.79) 2	n.d.	n.d.	n.d.
C. kalix 1	n.a.	n.a.	n.a.	n.a.	negative	negative	negative	negative	n.d.	n.d.	n.d.
C. kibunensis	Lychen (Germany)	53.13 N 13.30 E	13-Jun-2019	OQ789073	negative	negative	negative	negative	n.d.	n.d.	n.d.
C. lupicaris haplotype L1	Eltville (Germany)	50.05 N 8.04 E	01-May-2008	OQ789039	negative	negative	negative	negative	n.d.	n.d.	n.d.
C. lupicaris haplotype L2	Muschenheim (Germany)	50.48 N 8.80 E	05-Jul-2019	OQ789041	negative	negative	negative	negative	n.d.	n.d.	n.d.
C. montanus	Alghero (Italy)	40.55 N 8.30 E	15-Jul-2008	OQ789074	positive (Ct 19.54)	negative (Ct 36.31) 2	negative (Ct 40.66) 2	negative (Ct 34.32) 2	positive (Ct 22.91)	negative	negative
C. newsteadi s.s. 1	n.a.	n.a.	n.a.	n.a.	negative	negative (Ct 32.40) 2	negative	negative	n.d.	n.d.	n.d.
C. newsteadi haplotype N1	Blekendorf (Germany)	54.29 N 10.64 E	13-Jun-2019	OQ789045	negative	negative	negative	negative (Ct 36.09) 2	n.d.	n.d.	n.d.
C. newsteadi haplotype N2 1	n.a.	n.a.	n.a.	n.a.	negative	positive (Ct 27.12)	negative	negative	n.d.	n.d.	n.d.
C. newsteadi haplotype N3	Muschenheim (Germany)	50.48 N 8.80 E	21-Jul-2019	OQ789048	negative	negative	negative	negative	n.d.	n.d.	n.d.
C. pallidicornis	Heidesee (Germany)	52.31 N 13.74 E	10-Jun-2019	OQ789078	negative	negative	negative	negative (Ct 34.63) 2	n.d.	n.d.	n.d.
C. pictipennis	Lychen (Germany)	53.13 N 13.30 E	24-May-2021	OQ789079	negative (Ct 34.72) 2	negative	negative	negative (Ct 36.35) 2	negative	negative	negative
C. poperinghensis	Eltville (Germany)	50.05 N 8.04 E	24-May-2019	OQ789080	negative	negative	negative	negative	n.d.	n.d.	n.d.
C. pulicaris	Muschenheim (Germany)	50.48 N 8.80 E	02-Jun-2019	OQ789058	negative	negative	negative	negative	n.d.	n.d.	n.d.
C. punctatus	Müncheberg (Germany)	52.53 N 14.09 E	06-Jun-2019	OQ789064	negative	negative	negative	negative	n.d.	n.d.	n.d.
C. riethi	Güstebieser Loose (Germany)	52.76 N 14.31 E	12-Jun-2019	OQ789081	negative	negative	negative	negative	n.d.	n.d.	n.d.
C. riouxi	Lychen (Germany)	53.13 N 13.30 E	04-Jul-2019	OQ789082	negative	negative	negative	negative	n.d.	n.d.	n.d.
C. salinarius	Güstebieser Loose (Germany)	52.76 N 14.31 E	06-Jun-2019	OQ789083	negative	negative	negative	negative	n.d.	n.d.	n.d.
C. sanguisuga	Richland (USA)	34.02 N 80.92 W	05-May-2009	MK760238	negative	negative	negative	negative	n.d.	n.d.	n.d.
C. scoticus clade 2	Stegen (Germany)	47.98 N 7.97 E	17-Jun-2019	OQ789084	negative	positive (Ct 19.97)	negative	negative	n.d.	n.d.	n.d.
C. selandicus	Blekendorf (Germany)	54.29 N 10.64 E	13-Jun-2019	OQ789052	negative	negative	negative	negative	n.d.	n.d.	n.d.
C. sinanoensis	Ussuriskii Nature Reserve (Russia)	43.67 N 132.53 E	13-Jun-1973	MK760244	negative	negative	negative	negative	n.d.	n.d.	n.d.
C. subfagineus 1	n.a.	n.a.	n.a.	n.a.	negative	negative	negative	negative	n.d.	n.d.	n.d.
1 Synthetic COI gene.
2 Negative result due to the cut-off value (Ct > 30 were considered as negative).
n.a.: Not applicable.
n.d.: Not determined.

## Sheet: C. festivipennis
Cross-reactivity of the taxon-specific PCRs of C. obsoletus to C. festivipennis (Ct 34.85):
Oligo Name	Sequence (5´ > 3´)	Mismatches (n) 1
CobsO1_F	AGAAAAYGGRGCAGGAACC
C. festivipennis (OQ789070)	AGAAAATGGGGCTGGAACA	2
CobsO1_R	AAATAGCCAAATCTACAGAAG
C. festivipennis (OQ789070)	AAATAGCTAGATCGACTGAAG	4
CobsO1_P-Atto	CCCTCCCTTTCRTCTAATATCTCT
C. festivipennis (OQ789070)	CCCCCTTTATCAGCTAATGTGTCT	7
Oligo Name	Sequence (5´ > 3´)	Mismatches (n) 1
CobsO2_F	AGCCGTTAATTTTATTACAACC
C. festivipennis (OQ789070)	GGCAGTAAATTTTATTACAACT	4
CobsO2_R	TAATACAGGTAAAGATAGYAGG
C. festivipennis (OQ789070)	TAAAACAGGAAGTGAAAGTAGA	6
CobsO2_P-Atto	ACGATCATATGGAATAAMTTTCGATC
C. festivipennis (OQ789070)	ACGTTCTAGAGGAATCTCATTTGACC	10
Oligo Name	Sequence (5´ > 3´)	Mismatches (n) 1
CobsO3_F	GCTCTATTTTAGGTGCTGTT
C. festivipennis (OQ789070)	CTTCAATTTTAGGGGCAGTA	6
CobsO3_R	AGTAATTAATACAGATCATACG
C. festivipennis (OQ789070)	AGTAATTAAAACTGATCAAACA	4
CobsO3_P-Atto	TATTATCAATATRCGATCATACGGGA
C. festivipennis (OQ789070)	TATTATTAATATACGTTCTAGAGGAA	7
Letters coloured: Single mismatches between the primer/probe and sample sequence.
1 Total number of mismatches of the PCR molecule (primer/probe) compared to the COI sequence of the tested DNA sample.

## Sheet: C. grisescens haplotype G1
Cross-reactivity of the taxon-specific PCRs of C. obsoletus clade O1 to C. grisescens haplotype G1 (Ct 37.04):
Oligo Name	Sequence (5´ > 3´)	Mismatches (n) 1
CobsO1_F	AGAAAAYGGRGCAGGAACC
C. grisescens haplotype G1 (OQ789037)	AGAAAATGGGGCTGGGACA	3
CobsO1_R	AAATAGCCAAATCTACAGAAG
C. grisescens haplotype G1 (OQ789037)	AAATTGCTAAATCAACTGAGG	5
CobsO1_P-HEX	CCCTCCCTTTCRTCTAATATCTCT
C. grisescens haplotype G1 (OQ789037)	CCTCCTCTTTCTGCTAATATCTCC	6
Letters coloured: Single mismatches between the primer/probe and sample sequence.
1 Total number of mismatches of the PCR molecule (primer/probe) compared to the COI sequence of the tested DNA sample.

## Sheet: C. grisescens haplotype G2
Cross-reactivity of the taxon-specific PCRs of C. obsoletus to C. grisescens haplotype G2 (Ct 36.27):
Oligo Name	Sequence (5´ > 3´)	Mismatches (n) 1
CobsO1_F	AGAAAAYGGRGCAGGAACC
C. grisescens haplotype G2 (OQ789038)	AGAAAATGGAGCCGGAACA	2
CobsO1_R	AAATAGCCAAATCTACAGAAG
C. grisescens haplotype G2 (OQ789038)	AAATAGCTAAATCAACAGAGG	3
CobsO1_P-Atto	CCCTCCCTTTCRTCTAATATCTCT
C. grisescens haplotype G2 (OQ789038)	CCACCCCTTTCTGCAAACATCTCC	7
Oligo Name	Sequence (5´ > 3´)	Mismatches (n) 1
CobsO2_F	AGCCGTTAATTTTATTACAACC
C. grisescens haplotype G2 (OQ789038)	AGCAGTAAATTTTATTACTACG	4
CobsO2_R	TAATACAGGTAAAGATAGYAGG
C. grisescens haplotype G2 (OQ789038)	TAAAACTGGAAGGGAAAGAAGT	8
CobsO2_P-Atto	ACGATCATATGGAATAAMTTTCGATC
C. grisescens haplotype G2 (OQ789038)	ACGATCTAATGGAATTACATTTGATC	5
Oligo Name	Sequence (5´ > 3´)	Mismatches (n) 1
CobsO3_F	GCTCTATTTTAGGTGCTGTT
C. grisescens haplotype G2 (OQ789038)	CTTCAATTTTAGGAGCAGTA	6
CobsO3_R	AGTAATTAATACAGATCATACG
C. grisescens haplotype G2 (OQ789038)	TGTAATTAATACTGATCACACA	4
CobsO3_P-Atto	TATTATCAATATRCGATCATACGGGA
C. grisescens haplotype G2 (OQ789038)	GATTATTAATATACGATCTAATGGAA	5
Letters coloured: Single mismatches between the primer/probe and sample sequence.
1 Total number of mismatches of the PCR molecule (primer/probe) compared to the COI sequence of the tested DNA sample.

## Sheet: C. imicola
Cross-reactivity of the taxon-specific PCRs of C. dewulfi to C. imicola (Ct 36.79):
Oligo Name	Sequence (5´ > 3´)	Mismatches (n) 1
Cdew_F	ACAATCATTAATATACGACCAA
C. imicola(OQ789072)	ACAATTATTAATATACGTCCTG	4
Cdew_R	TARCTCCTGCTAAAACTGGA
C. imicola(OQ789072)	TAGCCCCTGCTAACACAGGT	4
Cdew_P-HEX	CACAGCTATTCTTTTACTTCTGTCAC
C. imicola(OQ789072)	TACAGCTATTTTATTACTTTTATCTT	7
Letters coloured: Single mismatches between the primer/probe and sample sequence.
1 Total number of mismatches of the PCR molecule (primer/probe) compared to the COI sequence of the tested DNA sample.

## Sheet: C. montanus
Cross-reactivity of the taxon-specific PCR of C. obsoletus clade O1 to C. montanus (Ct 19.54):
Oligo Name	Sequence (5´ > 3´)	Mismatches (n) 1
CobsO1_F	AGAAAAYGGRGCAGGAACC
C. montanus (OQ789074)	AGAAAATGGGGCAGGAACC	0
CobsO1_R	AAATAGCCAAATCTACAGAAG
C. montanus (OQ789074)	AAATAGCCAAATCTACAGAAG	0
CobsO1_P-HEX	CCCTCCCTTTCRTCTAATATCTCT
C. montanus (OQ789074)	CCCCCCCTTTCGTCTAATATCTCT	1
Cross-reactivity of the taxon-specific PCR of C. scoticus clade 1 to C. montanus (Ct 36.31):
Oligo Name	Sequence (5´ > 3´)	Mismatches (n) 1
Csco_F	CACTTTATTATTAATTAGAAGTTTAGTT
C. montanus (OQ789074)	TACTTTATTATTAATTAGAAGCTTAGTA	3
Csco_R	AAATTGCTAAGTCAACTGAGG
C. montanus (OQ789074)	AAATAGCCAAATCTACAGAAG	6
Csco_P-FAM	ACCCTCCACTTTCAGCAAATGTCT
C. montanus (OQ789074)	ATCCCCCCCTTTCGTCTAATATCT	7
Cross-reactivity of the taxon-specific PCR of C. chiopterus to C. montanus (Ct 40.66):
Oligo Name	Sequence (5´ > 3´)	Mismatches (n) 1
Cchi_F	CCCTGATATAGCTTTTCCA
C. montanus (OQ789074)	NNNNGATATAGCCTTTCCC	> 2
Cchi_R	CTAAGCTACTTAYTAATAGTAG
C. montanus (OQ789074)	CTAAGCTTCTAATTAATAATAA	4
Cchi_P-TEX	TGAATACTRCCRCCCTCTATCACC
C. montanus (OQ789074)	TGAATACTCCCACCTTCAATTACT	5
Cross-reactivity of the taxon-specific PCR of C. dewulfi to C. montanus (Ct 34.32):
Oligo Name	Sequence (5´ > 3´)	Mismatches (n) 1
Cdew_F	ACAATCATTAATATACGACCAA
C. montanus (OQ789074)	ACTATTATTAATATACGATCTT	5
Cdew_R	TARCTCCTGCTAAAACTGGA
C. montanus (OQ789074)	TAGCTCCTGCTAAAACAGGT	2
Cdew_P-HEX	CACAGCTATTCTTTTACTTCTGTCAC
C. montanus (OQ789074)	TACAGCTATTTTACTTCTTTTATCTT	9
Letters coloured: Single mismatches between the primer/probe and sample sequence.
1 Total number of mismatches of the PCR molecule (primer/probe) compared to the COI sequence of the tested DNA sample.

## Sheet: C. newsteadi s.s.
Cross-reactivity of the taxon-specific PCR of C. scoticus clade 1 to C. newsteadi s.s. (Ct 32.40):
Oligo Name	Sequence (5´ > 3´)	Mismatches (n) 1
Csco_F	CACTTTATTATTAATTAGAAGTTTAGTT
C. newsteadi s.s. (synthetic COI DNA) 2	TACACTCCTTTTATTAAGTAGCCTAGTA	12
Csco_R	AAATTGCTAAGTCAACTGAGG
C. newsteadi s.s. (synthetic COI DNA) 2	AAATTGCTAAATCAACTGATG	2
Csco_P-FAM	ACCCTCCACTTTCAGCAAATGTCT
C. newsteadi s.s. (synthetic COI DNA) 2	ATCCCCCTCTTTCAGCAAATATCT	4
Letters coloured: Single mismatches between the primer/probe and sample sequence.
1 Total number of mismatches of the PCR molecule (primer/probe) compared to the COI sequence of the tested DNA sample.
2 Sequence published in Dähn et al. (2023) Supplementary Table S2.

## Sheet: C. newsteadi haplotype N1
Cross-reactivity of the taxon-specific PCR of C. dewulfi to C. newsteadi haplotype N1 (Ct 36.09):
Oligo Name	Sequence (5´ > 3´)	Mismatches (n) 1
Cdew_F	ACAATCATTAATATACGACCAA
C. newsteadi haplotype N1 (OQ789045)	ACAATTATTAATATACGATCAA	2
Cdew_R	TARCTCCTGCTAAAACTGGA
C. newsteadi haplotype N1 (OQ789045)	TTGCTCCGGCTAAAACTGGT	3
Cdew_P-HEX	CACAGCTATTCTTTTACTTCTGTCAC
C. newsteadi haplotype N1 (OQ789045)	CACTGCAATTTTACTTCTATTATCTT	11
Letters coloured: Single mismatches between the primer/probe and sample sequence.
1 Total number of mismatches of the PCR molecule (primer/probe) compared to the COI sequence of the tested DNA sample.

## Sheet: C. newsteadi haplotype N2
Cross-reactivity of the taxon-specific PCR of C. scoticus clade 1 to C. newsteadi haplotype N2 (Ct 27.12):
Oligo Name	Sequence (5´ > 3´)	Mismatches (n) 1
Csco_F	CACTTTATTATTAATTAGAAGTTTAGTT
C. newsteadi haplotype N2 (synthetic COI DNA) 2	AACCTTACTTTTAATAAGAAGATTAGTG	7
Csco_R	AAATTGCTAAGTCAACTGAGG
C. newsteadi haplotype N2 (synthetic COI DNA) 2	AAATTGCTAAGTCAACTGAAG	1
Csco_P-FAM	ACCCTCCACTTTCAGCAAATGTCT
C. newsteadi haplotype N2 (synthetic COI DNA) 2	ACCCCCCTCTTTCAGCAAATATCT	3
Letters coloured: Single mismatches between the primer/probe and sample sequence.
1 Total number of mismatches of the PCR molecule (primer/probe) compared to the COI sequence of the tested DNA sample.
2 Sequence published in Dähn et al. (2023) Supplementary Table S2.

## Sheet: C. pallidicornis
Cross-reactivity of the taxon-specific PCR of C. dewulfi to C. pallidicornis (Ct 34.63):
Oligo Name	Sequence (5´ > 3´)	Mismatches (n) 1
Cdew_F	ACAATCATTAATATACGACCAA
C. pallidicornis (OQ789078)	ACTATTATTAATATGCGATCTA	5
Cdew_R	TARCTCCTGCTAAAACTGGA
C. pallidicornis (OQ789078)	NNNNNNNNNNNNNGACAGGG	> 3
Cdew_P-HEX	CACAGCTATTCTTTTACTTCTGTCAC
C. pallidicornis (OQ789078)	CACGGCAATTCTCCTTCTTCTTTCTC	7
Letters coloured: Single mismatches between the primer/probe and sample sequence.
1 Total number of mismatches of the PCR molecule (primer/probe) compared to the COI sequence of the tested DNA sample.
N: A,C,T or G. Sequence was to short.

[truncated: 2 more sheets: C. pictipennis, C. scoticus clade 2]
