# Supplementary material for: Development of Quantitative Real-Time PCR Tests for the Identification of Biting Midge Species and Clades (Diptera: Ceratopogonidae) of the Obsoletus Group (Subgenus Avaritia), Including Important Viral Vectors in Europe
Source: Insects. 2025 May 7;16(5):500. doi: 10.3390/insects16050500 (PMC12112040; doi:10.3390/insects16050500)
Supplement: Supplementary file 1 [file insects-16-00500-s001.zip › Table S4.xlsx]

## Sheet: non-culicoid taxa (n = 15)
Table S4: Cross-reactivity of the newly developed real-time PCRs against selected non-culicoid insect taxa.
Species/Taxon	Collection Site (Locality)	Collection Site (Georeference)	Collection Date	GenBank Accession No.	Sixplex Real-Time PCR				Triplex Real-Time PCR			SinglePlex Real-Time PCR
					C. obsoletus (Atto647N)	C. scoticus (FAM)	C. chiopterus (TEX)	C. dewulfi (HEX)	C. obsoletus clade O1 (HEX)	C. obsoletus clade O2 (TEX)	C. obsoletus clade O3 (Atto647N)	C. obsoletus clade O1 (HEX)
Alluaudomyia spec.	Lychen (Germany)	53.13 N 13.30 E	20-Sep-2009	PP110213	negative	negative	negative	negative	n.d.	n.d.	n.d.	n.d.
Camptocladius stercorarius	Gierstädt (Germany)	51.04 N 10.62 E	10-Jul-2008	PP110214	negative	negative	negative	negative	n.d.	n.d.	n.d.	n.d.
Chironomus lugubris	Troisdorf (Germany)	50.89 N 7.17 E	03-Aug-2019	PP110215	negative	negative	negative	negative	n.d.	n.d.	n.d.	n.d.
Clogmia albipunctata	Troisdorf (Germany)	50.89 N 7.17 E	03-Aug-2019	PP110216	negative	negative	negative	negative (Ct 36.40) 1	n.d.	n.d.	n.d.	n.d.
Desmometopa sordida	Beerfelde (Germany)	52.43 N 14.04 E	13-Jul-2019	PP110227	negative	negative	negative	negative	n.d.	n.d.	n.d.	n.d.
Forcipomyia spec.	Beerfelde (Germany)	52.43 N 14.04 E	13-Jul-2019	PP110217	negative	negative	negative	negative (Ct 35.83) 1	n.d.	n.d.	n.d.	n.d.
Nemotelus notatus	Beerfelde (Germany)	52.43 N 14.04 E	13-Jul-2019	PP110218	negative	negative	negative	negative	n.d.	n.d.	n.d.	n.d.
Nilotanypus dubius	Beerfelde (Germany)	52.43 N 14.04 E	13-Jul-2019	PP110219	negative	negative	negative	negative	n.d.	n.d.	n.d.	n.d.
Physiphora alceae	Beerfelde (Germany)	52.43 N 14.04 E	13-Jul-2019	PP110220	negative	negative	negative	negative	n.d.	n.d.	n.d.	n.d.
Psychoda cinerea	Beerfelde (Germany)	52.43 N 14.04 E	13-Jul-2019	PP110221	negative	negative	negative	negative	n.d.	n.d.	n.d.	n.d.
Sepsis violacea	Beerfelde (Germany)	52.43 N 14.04 E	13-Jul-2019	PP110222	negative	negative	negative	negative	n.d.	n.d.	n.d.	n.d.
Smittia spec.	Beerfelde (Germany)	52.43 N 14.04 E	16-Jan-2020	PP110223	negative	negative	negative	negative	n.d.	n.d.	n.d.	n.d.
Spelobia luteilabris	Beerfelde (Germany)	52.43 N 14.04 E	13-Jul-2019	PP110224	negative	negative	negative	negative	n.d.	n.d.	n.d.	n.d.
Sphaerocera curvipes	Beerfelde (Germany)	52.43 N 14.04 E	13-Jul-2019	PP110225	negative	negative	negative	negative	n.d.	n.d.	n.d.	n.d.
Tephrochlamys rufiventris	Beerfelde (Germany)	52.43 N 14.04 E	13-Jul-2019	PP110226	negative (Ct 36.89) 1	negative	negative	negative	negative	negative	negative	negative
1 Negative result due to the cut-off value (Ct > 30 were considered negative).
n.d.: Not determined.

## Sheet: Clogmia albipunctata
Cross-reactivity of the taxon-specific PCR of C. dewulfi to Clogmia albipunctata (Ct 36.40):
Oligo Name	Sequence (5´ > 3´)	Mismatches (n) 1
Cdew_F	ACAATCATTAATATACGACCAA
Clogmia albipunctata (PP110216)	ACAATTATTAATATACGATCCC	4
Cdew_R	TARCTCCTGCTAAAACTGGA
Clogmia albipunctata (PP110216)	TAGCCCCTGCTAATACTGGT	3
Cdew_P-HEX	CACAGCTATTCTTTTACTTCTGTCAC
Clogmia albipunctata (PP110216)	TACAGCAGTTTTATTACTACTTTCCC	8
Letters coloured: Single mismatches between the primer/probe and sample sequence.
1 Total number of mismatches of the PCR molecule (primer/probe) compared to the COI sequence of the tested DNA sample.

## Sheet: Forcipomyia spec.
Cross-reactivity of the taxon-specific PCR of C. dewulfi to Forcipomyia spec. (Ct 35.83):
Oligo Name	Sequence (5´ > 3´)	Mismatches (n) 1
Cdew_F	ACAATCATTAATATACGACCAA
Forcipomyia spec. (PP110217)	ACAATTATCAATATACGATCTA	4
Cdew_R	TARCTCCTGCTAAAACTGGA
Forcipomyia spec. (PP110217)	TTGCACCGGCCAATACTGGT	6
Cdew_P-HEX	CACAGCTATTCTTTTACTTCTGTCAC
Forcipomyia spec. (PP110217)	TACAGCAGTATTGCTTTTATTATCTT	14
Letters coloured: Single mismatches between the primer/probe and sample sequence.
1 Total number of mismatches of the PCR molecule (primer/probe) compared to the COI sequence of the tested DNA sample.

## Sheet: Tephrochlamys rufiventris
Cross-reactivity of the taxon-specific PCRs of C. obsoletus to Tephrochlamys rufiventris (Ct 36.89):
Oligo Name	Sequence (5´ > 3´)	Mismatches (n) 1
CobsO1_F	AGAAAAYGGRGCAGGAACC
Tephrochlamys rufiventris (PP110226)	AGAAAACGGAGCTGGTACT	3
CobsO1_R	AAATAGCCAAATCTACAGAAG
Tephrochlamys rufiventris (PP110226)	AAATTGCTAAATCAACAGAAG	3
CobsO1_P-Atto	CCCTCCCTTTCRTCTAATATCTCT
Tephrochlamys rufiventris (PP110226)	CCACCCCTATCTTCAGGGATTGCC	11
Oligo Name	Sequence (5´ > 3´)	Mismatches (n) 1
CobsO2_F	AGCCGTTAATTTTATTACAACC
Tephrochlamys rufiventris (PP110226)	GGCTGTAAATTTTATCACAACT	4
CobsO2_R	TAATACAGGTAAAGATAGYAGG
Tephrochlamys rufiventris (PP110226)	TAAAACAGGTAAAGATAATAAA	4
CobsO2_P-Atto	ACGATCATATGGAATAAMTTTCGATC
Tephrochlamys rufiventris (PP110226)	ACGATCAACAGGTATTACATTAGACC	8
Oligo Name	Sequence (5´ > 3´)	Mismatches (n) 1
CobsO3_F	GCTCTATTTTAGGTGCTGTT
Tephrochlamys rufiventris (PP110226)	CTTCAATTTTAGGGGCTGTA	5
CobsO3_R	AGTAATTAATACAGATCATACG
Tephrochlamys rufiventris (PP110226)	TGTAATAACAACAGATCAAACA	6
CobsO3_P-Atto	TATTATCAATATRCGATCATACGGGA
Tephrochlamys rufiventris (PP110226)	TGTTATTAATATACGATCAACAGGTA	6
Letters coloured: Single mismatches between the primer/probe and sample sequence.
1 Total number of mismatches of the PCR molecule (primer/probe) compared to the COI sequence of the tested DNA sample.
